# Supplementary material for: Efficacy of the PRESERFLO MicroShunt and a Meta-Analysis of the Literature
Source: J Clin Med. 2022 Dec 1;11(23):7149. doi: 10.3390/jcm11237149 (PMC9738249; doi:10.3390/jcm11237149)
Supplement: Supplementary file 1 [file jcm-11-07149-s001.zip]

Archive with 1 entries (1 files):
- jcm-1999714-supplementary.pdf
